# Supplementary material for: DNA and RNA Binding Proteins: From Motifs to Roles in Cancer
Source: Int J Mol Sci. 2022 Aug 18;23(16):9329. doi: 10.3390/ijms23169329 (PMC9408909; doi:10.3390/ijms23169329)
Supplement: Supplementary file 1 [file ijms-23-09329-s001.zip]

Archive with 2 entries (1 files):
- ijms-1865867-supplementary/ijms-1865867-supplementary/
- ijms-1865867-supplementary/ijms-1865867-supplementary/Table S1_Overview and details for the most altered DNARNA binding proteins involved in cancer_ijms-1865867.xls
