# Supplementary material for: DNA and RNA Binding Proteins: From Motifs to Roles in Cancer
Source: Int J Mol Sci. 2022 Aug 18;23(16):9329. doi: 10.3390/ijms23169329 (PMC9408909; doi:10.3390/ijms23169329)
Supplement: Supplementary file 1 [file ijms-23-09329-s001.zip › ijms-1865867-supplementary/ijms-1865867-supplementary/Table S1_Overview and details for the most altered DNARNA binding proteins involved in cancer_ijms-1865867.xls]

## Sheet: Annotations
NO.	SYMBOL	GENE PRODUCT ID	GENE PRODUCT NAME	PROTEIN FUNCTIONS	CANCERS INVOLVED	REFERENCE
1	AGO2	Q9UKV8	Protein argonaute-2	core component of the RNA-induced silencing complex, functions in DNA damage	HCC, ovarian carcinoma, gastric cancer, Burkitt lymphoma, CRC	[147-156]
2	CDC5L	Q99459	Cell division cycle 5-like protein	core member of the pre-mRNA spliceosome, esential for cell cycle progression	CRC, melanoma, ovarian cancer, prostate cancer	[178-196]
3	CHD3	Q12873	Chromodomain-helicase-DNA-binding protein 3	ATP-dependent chromatin remodeling	context-dependent tumor suppressors, prostate cancer, breast cancer, gastric cancer and CRC	[86-89]
4	CHTOP	Q9Y3Y2	Chromatin target of PRMT1 protein	a role in epigenetic regulation of gene expression, regulates alternative polyadenylation of target genes	epithelial ovarian cancer, glioblastoma	[197-204]
5	DDX3X	O00571	ATP-dependent RNA helicase DDX3X	IFN-α and IFN-β induction, Wnt/β-catenin signaling, RNA interference	breast cancer, CRC, HCC	[65-69]
6	DDX60	Q8IY21	Probable ATP-dependent RNA helicase DDX60	induction of inflammatory cytokines	breast cancer, oral squamous cell carcinoma, glioma	[70-73]
7	DHX36	Q9H2U1	ATP-dependent DNA/RNA helicase DHX36	mediates antiviral innate immunity, sensor for viral nucleic acids	CRC, NSCLC, head and neck cancer	[74-79]
8	DHX9	Q08211	ATP-dependent RNA helicase A	maintains translation of α1 and α2 type I collagen, DNA damage component	CRC, lung adenocarcinoma	[74-79]
9	HNRNPL	P14866	Heterogeneous nuclear ribonucleoprotein L	functions in DNA repair, RNA splicing, transcription and translation	retinoblastoma, HCC, lymph node-positive bladder cancer	[222-229]
10	HNRNPU	Q00839	Heterogeneous nuclear ribonucleoprotein U	gene regulation, maintenance of chromosomal 3D structure transcription, RNA splicing and DNA repair	HCC, CRC, neuroblastoma,	[205-221]
11	IFI16	Q16666	Gamma-interferon-inducible protein 16	DNA sensor in innate immune antiviral response, DNA damage response component	HCC, head and neck squamous cell carcinoma, prostate cancer, breast cancer	[115-132]
12	ILF2	Q12905	Interleukin enhancer-binding factor 2	role inautoimmune and inflammatory conditions, involved in almost all steps of RNA metabolism	esophageal cancer, small cell lung cancer	[157-173]
13	ILF3	Q12906	Interleukin enhancer-binding factor 3	role inautoimmune and inflammatory conditions, involved in almost all steps of RNA metabolism	gastric cancer, CRC, adenocarcinoma	[157-173]
14	PRKDC	P78527	DNA-dependent protein kinase catalytic subunit	acts as a sensor of DNA damage, contributing to non-homologous end joining (NHEJ) and homologous recombination (HR) DNA repair pathways	HCC, multiple myeloma, head and neck squamous cell carcinoma, melanoma, CRC	[230-231]
15	SMG1	Q96Q15	Serine/threonine-protein kinase SMG1	important parts of nonsense-mediated mRNA decay (NMD)	HCC	[233-248]
16	SMG5	Q9UPR3	Protein SMG5	important parts of nonsense-mediated mRNA decay (NMD)	CRC	[240, 250-256]
17	SOX2	P48431	Transcription factor SOX-2	roles in pluripotency, somatic cell reprogramming and neurogenesis, transcription factor	glioblastoma, esophageal, breast, prostate cancers, ovarian epithelial carcinoma, asopharyngeal, sinonasal carcinoma	[140-146]
18	TERT	O14746	Telomerase reverse transcriptase	core component of telomerase, a reverse transcriptase serving to elongate chromosome ends	chondrosarcoma, glioma, HCC	[249-256]
19	TOP2A	P11388	DNA topoisomerase 2-alpha	regulates the topological state of DNA during transcription	breast cancer, nasopharyngeal carcinoma, advanced gallbladder carcinoma	[133-139]
20	TP53	P04637	Cellular tumor antigen p53	cellular stress responses and promotes cell cycle arrest, apoptosis or senescence	almost all cancers, central actor	[104-113]
21	UPF1	Q92900	Regulator of nonsense transcripts 1	RNA and DNA unwinding, role in nonsense-mediated mRNA decay, DNA repair and replication	pancreatic adenosquamous carcinoma, ovarian cancer, glioma, HCC, lung adenocarcinoma	[91-103]

## Sheet: Alterations TCGA
	AGO2	AGO2	CDC5L	CDC5L	DDX3X	DDX3X	DDX60	DDX60	DHX36	DHX36	DHX9	DHX9	HNRNPL	HNRNPL	HNRNPU	HNRNPU	CHD3	CHD3	CHTOP	CHTOP	IFI16	IFI16	ILF2	ILF2	ILF3	ILF3	PRKDC	PRKDC	SMG1	SMG1	SMG5	SMG5	SOX2	SOX2	TERT	TERT	TOP2A	TOP2A	TP53	TP53	UPF1	UPF1
Cancer type (TCGA, PanCancer Atlas)	Alteration Count	TotalCount	Alteration Count	TotalCount	Alteration Count	TotalCount	Alteration Count	TotalCount	Alteration Count	TotalCount	Alteration Count	TotalCount	Alteration Count	TotalCount	Alteration Count	TotalCount	Alteration Count	TotalCount	Alteration Count	TotalCount	Alteration Count	TotalCount	Alteration Count	TotalCount	Alteration Count	TotalCount	Alteration Count	TotalCount	Alteration Count	TotalCount	Alteration Count	TotalCount	Alteration Count	TotalCount	Alteration Count	TotalCount	Alteration Count	TotalCount	Alteration Count	TotalCount	Alteration Count	TotalCount
Acinar Cell Carcinoma of the Pancreas							1	23	1	23	1	23					1	23			1	23					2	23							1	23			3	23
Acral Melanoma							1	38	1	38	3	38	1	38	1	38	1	38			1	38			2	38	2	38			2	38			4	38			2	38	1	38
Acute Lymphoblastic Leukemia					1	73																					1	73											4	73
Acute Myeloid Leukemia	1	200			2	200	4	882	1	200							7	822							3	822	2	200	9	822	2	822					2	200	103	958	2	200
Adenoid Cystic Carcinoma	5	1133			2	1151	1	1049	1	1049	4	1109	10	1169			5	1061	4	1109			4	1109	11	1169	35	1073	2	1109	4	1109	1	1049	86	1109	15	1121	86	1149	8	1169
Adrenocortical Carcinoma	2	91					1	91	1	91							3	91	3	91	3	182	3	91	2	91	2	91	1	91	2	91	1	91	14	182	5	182	18	182	4	182
Ampullary Carcinoma	3	160	2	160	1	160	2	160	2	160			4	160	1	160	3	160			1	160			2	160	1	160	1	160	1	160	2	160			6	160	99	160	1	160
Basal Cell Carcinoma	7	126	6	126	16	293	19	126	2	126	8	126	3	126	10	126	20	126	1	126	4	126	2	126	5	126	35	126	14	126	2	126	4	293	32	293	14	126	181	293	7	126
Bladder Cancer																																	2	109	8	109			94	206
Bladder Urothelial Carcinoma	25	461	18	461	22	560	23	510	22	461	34	461	23	510	14	510	22	461	27	461	38	411	26	411	22	560	44	461	37	461	31	510	18	411	44	411	17	411	264	560	17	560
Brain Lower Grade Glioma	23	514	5	1028	8	1028	15	1028	1	514	2	514	8	1542	6	1028	7	1028	2	514	4	514	3	514	13	514	7	1028	4	1028	7	1028	6	514	8	1028	1	514	249	514	8	1028
Breast Cancer	452	4346	34	2359	14	2173	14	4532	59	2173	454	2173	36	2359	497	2173	5	4346	450	2173	448	2173	448	2173	39	4346	258	2359	133	2173	431	2173	69	2173	94	2359	107	2173	977	7783	41	2173
Breast Fibroepithelial Tumors																											1	22											2	22
Breast Invasive Carcinoma	130	1184	33	1149	17	1249	22	1184	20	2168	85	1184	26	1149	110	1184	19	2271	92	1084	98	1187	100	1187	30	3417	87	1184	72	1287	99	1352	29	1187	36	1149	57	1084	454	1352	19	1084
Cancer Study
Cervical Squamous Cell Carcinoma	13	594	8	297	17	297	9	297	30	297	10	594	13	297	6	297	14	297	6	297	13	594	8	297	9	891	25	297	17	594	9	297	47	297	24	891	6	297	26	297	10	594
Clear Cell Renal Cell Carcinoma					1	35																					2	35											2	35
Colon Cancer	7	106	6	106	1	106	7	106	3	106	5	106	8	106	5	106	17	106	2	106	6	135	5	106	4	106	17	106	10	135	8	106	5	106	10	106	7	106	78	135	2	106
Colorectal Adenocarcinoma	65	1285	35	1807	22	2473	49	2473	44	1285	53	1285	46	1285	21	1285	82	1879	15	1285	33	1879	14	1879	37	2473	110	1285	66	1879	31	1879	11	1213	51	2017	35	2401	786	2017	48	1879
Cutaneous Squamous Cell Carcinoma	6	122	7	122	6	122	22	122	8	122	7	122	5	122	6	122	19	122	1	39	3	122	4	122	5	122	38	151	11	122	11	122	1	83	14	151			115	151	14	122
Cutaneous T Cell Lymphoma							1	43	1	43	1	43			1	43	2	43													2	43					13	122	4	43
Diffuse Glioma	8	444	5	444	7	444	12	444	3	444	10	444	3	444	6	444	14	444	3	444	8	444	4	444	6	444	14	444	16	444	6	444	5	444	14	444			206	444	12	444
Diffuse Large B cell Lymphoma	2	48	4	48	43	1285	5	236	3	183	1	48			34	1237	6	183	1	48	2	183	1	48	3	101	8	236	4	183	2	48	2	135	3	183			138	1285	4	183
Endometrial Carcinoma	6	81	2	81	2	81	4	81	7	81	4	81	3	81	4	162	9	81	2	81	3	81			2	81	10	81	9	162	1	81	4	162	3	81	11	444	14	81	3	81
Esophageal Adenocarcinoma	26	697	18	333	10	364	8	515	27	697	12	333	7	333	8	515	12	515	8	182	18	333	7	182	8	697	20	515	11	333	5	333	31	333	27	546	2	188	265	515	7	333
Esophageal Squamous Cell Carcinoma																									1	88	4	88	2	88	2	139			1	88	7	162	156	227
Gastric Adenocarcinoma	1	78			2	78	2	78	1	78			1	78							3	78			1	78	5	78	1	78	3	78	1	78			20	182	36	78
Gastric Cancer	28	294	14	147	106	147	5	294	11	147	15	147	6	147	8	147	6	294	12	147	21	294	11	147	3	294	24	294	9	147	14	147	4	147	14	147			71	147	3	147
Glioblastoma	11	691	8	1875	4	1184	7	1283	9	1283	5	691	7	691	12	1184	4	592	2	592	7	1283	4	592	12	1184	11	1184	5	592	11	691	21	691	20	1875	3	78	165	1315	7	1283
Glioma																																	5	182	56	91	9	147	55	182
Head and Neck Squamous Cell Carcinoma	46	1046	11	597	26	597	16	1569	51	1569	7	1046	14	1046	13	1120	13	523	5	1046	9	523	5	1046	9	597	53	2092	20	1046	11	1643	84	1046	29	1120	4	1184	425	1152	14	597
Hepatocellular Carcinomas	2	243	2	243	1	243	3	243			3	243	1	243			2	243			4	243	2	243	2	243	5	243	3	243			2	243	139	243			54	243
Cholangiocarcinoma			1	36			3	1043			4	72			3	72			4	36	5	36	4	36			2	36	9	453	4	36			7	432	15	1643	154	468	1	36
Chronic Lymphocytic Leukemia	2	1043	2	611	27	1148	1	103	5	1148	2	537			1	506	1	506			2	697			1	506	1	537	3	1043	1	537					1	243	74	1308
Intrahepatic Cholangiocarcinoma	1	40									1	103									1	103	1	103	1	103	2	143			1	40					1	36	50	143	1	103
Kidney Chromophobe							1	511	1	65					1	65	1	65			1	65							1	65					2	65	2	537	21	65
Kidney Renal Clear Cell Carcinoma	6	511	1	511	4	1022	3	566	6	511	2	511	1	511	2	511	4	511	2	589	11	589	1	511	2	511	12	511	2	511	2	511	8	1022	11	1533			22	687	2	511
Kidney Renal Papillary Cell Carcinoma	2	283	8	566	3	283	10	603	5	372	5	283	2	283	2	283	3	566	1	283	1	283	2	283			7	283	7	283	4	283	2	283	11	566	9	589	7	283	4	283
Liver Hepatocellular Carcinoma	39	603	18	603	8	372	4	61			41	603	10	603	27	603	14	975	45	603	44	834	44	603	3	372	58	834	14	975	50	1206	4	372	24	603	2	283	200	1374	14	603
Low-Grade Gliomas	2	61			1	61	35	1727	20	1161	1	61			1	61	1	61	1	61					1	61	3	61									8	603	55	61
Lung Adenocarcinoma	76	1910	34	2029	32	1161	27	567	102	1541	56	1646	30	2395	57	1161	36	1910	92	1727	90	1910	88	2183	15	1617	114	2639	77	2456	87	1727	23	2476	147	3124	2	61	627	2456	16	1617
Lung Squamous Cell Carcinoma	25	487	12	1054	18	1054	2	83	1	46	21	1054	36	487	18	1054	17	1541	21	974	30	1541	20	487	10	1054	49	2028	31	567	25	567	196	1054	81	1054	31	2514	481	1054	14	1054
Medulloblastoma			1	46	58	1157	12	64	3	64	1	92					3	138							1	37	3	491	1	46			1	46	51	537	21	1541	28	1157	1	46
Melanoma	18	64	15	64	6	64			2	87	3	64	2	64	8	64	6	64	7	64	4	64	4	64			18	64	11	64	5	64	2	64	8	64			8	64	5	64
Mesothelioma	1	87	1	87	2	87					1	87	1	87					1	87	1	87	1	87	2	87	3	87			1	87	1	87	2	87	1	64	14	87	3	87
Metastatic Biliary Tract Cancers							12	648	9	648																									3	34	1	87	23	68	2	34
Metastatic Breast Cancer	25	432	4	216	1	216	34	292	10	292	13	216	9	216	12	432	6	216	20	216	35	432	16	216	7	432	14	648	5	216	11	216	7	216	9	648			90	216	11	432
Metastatic Melanoma	26	330	12	436	13	292	22	949	44	949	23	292	6	398	19	292	28	330	22	292	16	436	24	292	16	292	28	436	17	292	28	292	11	292	30	358	9	432	57	396	5	182
Metastatic Prostate Adenocarcinoma	81	505	15	444	49	505	23	249	4	249	31	505	16	444	33	888	35	1898	58	949	30	505	58	949	19	444	69	566	37	888	32	505	43	505	28	505	10	254	210	1071	19	1393
MSS Mixed Solid Tumors	9	249	3	249	13	249			1	114	8	249	4	249	9	249	14	249	3	249	7	249	1	249	6	249	23	249	18	249	9	249	4	249	6	249	15	949	78	249	4	249
Neuroendocrine Prostate Cancer			2	114			15	522	4	522	3	114			1	114	2	114			2	114	1	114					5	114					2	114	6	249	27	114
Non-Small Cell Lung Cancer	4	447	4	447	3	522	13	1168	47	584	15	522	2	522	10	447	12	522	1	75	5	447	2	447	4	522	23	522	11	522	7	522			15	522	2	114	321	563	4	522
Ovarian Serous Cystadenocarcinoma	162	1752	30	1752	11	2336	4	567	8	751	25	584	57	2336	36	1752	11	1752	35	584	16	1168	35	1168	49	1752	26	1752	20	1168	30	1168	105	584	54	1168	4	447	377	584	38	1168
Pancreatic Adenocarcinoma	19	567	6	567	4	567	7	109	4	109	7	567	15	567	8	567	4	567	7	184	9	567	8	184	2	567	11	567	2	567	9	567	5	184	6	751	30	1752	361	567	2	567
Pancreatic Cancer	15	109	5	109	2	109			1	140	10	109	19	109	13	327	7	109	22	109	17	109	20	109	7	109	5	109	2	109	20	109	8	109	13	109	5	751	59	109	7	109
Pancreatic Ductal Adenocarcinoma							7	819	7	1114					1	140																					7	109	105	140
Pediatric Acute Myeloid Leukemia			3	819	7	1114	2	218	1	218	9	1409	3	1114	23	1409	4	1114	8	819	6	1114	9	819	14	1114	2	819	9	1409	8	819	4	819	12	1409			10	1114	9	1409
Pediatric Brain Cancer					7	218	1	107			1	218	3	218	3	218	1	218			2	218					1	218			1	218			3	218	5	1114	14	218	1	218
Pediatric Ewing Sarcoma			1	107			1	657			1	107	1	107			1	107					1	107			5	107	1	107									13	107	2	107
Pediatric Wilms' Tumor											11	657	5	657	5	657	1	657	11	657	10	657	11	657			2	657	1	657	11	657	1	657	2	657	1	107	15	657
Pheochromocytoma and Paraganglioma	3	356					18	2003	26	1532	4	178	1	178	4	178	2	178	8	178	5	178	7	178	1	178	2	178			5	178							3	356
Prostate Adenocarcinoma	91	2399	9	1636	25	648	2	313	1	313	13	1420	12	1420	14	1467	43	1532	22	861	27	3014	24	1355	10	1408	62	2455	15	648	19	1355	22	867	16	926			159	2742	8	1272
Prostate Cancer	2	313							3	106							7	313					1	313			2	313	1	313	2	313			2	313	14	2026	27	331	1	313
Renal Clear Cell Carcinoma			1	106	1	106	1	146			2	106	1	106					1	106					2	106			1	106					1	106	1	313	3	106
Renal Non-Clear Cell Carcinoma			1	146			15	717	6	462	1	146					3	146											1	146			1	146	1	146			11	146	1	146
Sarcoma	14	462	13	462	9	765	86	1234	36	790	11	462	20	462	11	462	13	717	24	462	17	462	23	462	18	462	27	462	5	510	19	717	2	255	48	972			147	669	9	462
Skin Cutaneous Melanoma	47	1234	31	1156	47	643	8	220	3	200	33	643	16	1087	21	1087	55	790	17	712	17	1087	20	1531	28	1234	87	1531	57	643	35	1678	8	888	50	2122	3	255	117	1234	31	1234
Small-Cell Lung Cancer	5	100	3	200	3	200			34	570	3	100	2	120	2	200	8	220			2	120			2	200	12	140	9	200	3	140	1	20	1	120	40	643	155	220	4	120
Stomach Adenocarcinoma	45	1420	41	1760	23	980	28	980	1	149	21	540	14	980	11	880	30	980	15	880	27	1420	14	880	15	880	55	1790	24	440	25	980	29	540	32	570	3	120	281	1450	15	440
Testicular Germ Cell Tumors	2	149			3	149	1	149	1	123																	3	149					2	149	2	149	49	980	2	149
Thymoma					1	123					2	123			3	123	3	123	1	123	2	123	1	123			1	123	1	123	2	123	1	123					5	123	1	123
Thyroid Carcinoma	3	500			1	500	2	500	1	500	1	500			2	500	5	500	1	500	1	500	1	500			4	500	3	500			2	500	6	500	1	123	4	500	1	500
Upper Tract Urothelial Carcinoma					1	30	1	30					1	30			1	30							2	37			1	37	1	30	3	204	44	271	1	500	58	271	1	39
Urothelial Carcinoma	9	144	3	72	1	72	3	144	7	144	5	144	12	144	3	72			8	72	5	72	5	144	5	144	13	72	5	144	3	72	6	72	6	72	1	37	41	72	9	144
Uterine Carcinosarcoma	8	79	2	79	1	22	3	79	5	79	4	57	10	57	3	57	2	79	4	79	1	57	3	57	7	79	14	193	4	79	7	114	6	57	5	79	4	72	68	79	4	79
Uterine Clear Cell Carcinoma					1	16													1	16							2	16							1	16	3	79	7	16
Uterine Corpus Endometrial Carcinoma	75	1587	40	529	47	1058	55	1058	44	1587	64	1058	36	1587	42	1058	87	1058	41	529	52	1058	40	1587	61	2116	100	1058	79	1587	56	1058	45	1587	37	1058	47	1587	194	1587	40	1058
